# Supplementary material for: Effects of CYP3A43 Expression on Cell Proliferation and Migration of Lung Adenocarcinoma and Its Clinical Significance
Source: Int J Mol Sci. 2022 Dec 21;24(1):113. doi: 10.3390/ijms24010113 (PMC9820144; doi:10.3390/ijms24010113)
Supplement: Supplementary file 1 [file ijms-24-00113-s001.zip]

Archive with 1 entries (1 files):
- ijms-1974926-supplementary.pdf
